# Supplementary material for: Chitooligosaccharides Improve the Efficacy of Checkpoint Inhibitors in a Mouse Model of Lung Cancer
Source: Pharmaceutics. 2022 May 12;14(5):1046. doi: 10.3390/pharmaceutics14051046 (PMC9147765; doi:10.3390/pharmaceutics14051046)
Supplement: Supplementary file 1 [file pharmaceutics-14-01046-s001.zip]

Archive with 1 entries (1 files):
- pharmaceutics-1685840-supplementary.pdf
